# Supplementary material for: Unraveling the Molecular Basis of Mycosporine Biosynthesis in Fungi
Source: Int J Mol Sci. 2023 Mar 21;24(6):5930. doi: 10.3390/ijms24065930 (PMC10057719; doi:10.3390/ijms24065930)
Supplement: Supplementary file 1 [file ijms-24-05930-s001.zip]

Archive with 7 entries (7 files):
- Figure-S1.pdf
- Figure-S2.pdf
- Figure-S3.pdf
- Figure-S4.pdf
- Figure-S5.pdf
- Table S1.pdf
- Table S2.pdf
